# Supplementary material for: SOX10 directly modulates ERBB3 transcription via an intronic neural crest enhancer
Source: BMC Dev Biol. 2011 Jun 14;11:40. doi: 10.1186/1471-213X-11-40 (PMC3124416; doi:10.1186/1471-213X-11-40)
Supplement: Additional file 2 — Figure S2 - Transcriptional transactivation of ERBB3_MCS6 by SOX10 and AP2. Luciferase assay of wild type ERBB3_MCS6 in NIH3T3 cells when transiently co-transfected with equal amounts of an empty expression vector (pcDNA.31), SOX10 cDNA or AP2 cDNA. Cell lysates were collected 24 hours post transfection. All values are normalized to a renilla internal control and shown as fold-change compared to the promoter only construct (pe1B) with standard deviation. [file 1471-213X-11-40-S2.XLSX]

## Sheet: Sheet1
TFBS	F primer	R primer
SOXE-1	5'-tcagctttaaagacaaagctccgttaacccccccctcaccccagcact-3'	5'-agtgctggggtgaggggggggttaacggagctttgtctttaaagctga-3'
SOXE-2	5'-cccatcccaccctcagtagacgttaacggggctgtgtactagtcccaa-3'	5'-ttgggactagtacacagccccgttaacgtctactgagggtgggatggg-3'
AP2	5'-tgggctggactgtggcccgttaacctgcccccaccctctgcc-3'	5'-ggcagagggtgggggcaggttaacgggccacagtccagccca-3'
