# Supplementary material for: SOX10 directly modulates ERBB3 transcription via an intronic neural crest enhancer
Source: BMC Dev Biol. 2011 Jun 14;11:40. doi: 10.1186/1471-213X-11-40 (PMC3124416; doi:10.1186/1471-213X-11-40)
Supplement: Additional file 7 — Table S1- Coordinates of the ERBB3_MCS8 elements (human genome build hg18) and primers used for PCR amplification of each element. [file 1471-213X-11-40-S7.XLSX]

## Sheet: Sheet1
MCS	Co-ordinates	F primer	R primer
1	chr12:54759453-54759682	GGCAGCTGTTCTCCCAGGCG	GGAACCCGAGCCACAGAGAC
2	chr12:54759814-54760117	AAGTGAACCAACCGGCTAGG	GGGTGAGTCACGGCCGCGCC
3	chr12:54760855-54761009	TAGTTTCGTTGTTTTGCCGA	GTCACCTGAACTTGGCCCTC
4	chr12:54761451-54761869	CAGATCTCAGCTTGGGGTTTG	CTCCTCAACCAGAGGCCTCCCCT
5	chr12:54761425-54762694	GTTCTGTGGATCTCCTCCCCT	GGGAGTAGGGGGTAGATACC
6	chr12:54763065-54763421	AGGCGGGGAGGCAACTAGCT	GGCACTCACTTCTCTACCCTC
7	chr12:54767340-54767586	GTTTGCCCAGGAGGAACTAA	AGAAAGGCTTGTTTTAATCA
8	chr12:54783415-54783600	TAGGACAGAAAAAAGATCCA	TCTTATCTAACATACGAAAT
