# Supplementary material for: SOX10 directly modulates ERBB3 transcription via an intronic neural crest enhancer
Source: BMC Dev Biol. 2011 Jun 14;11:40. doi: 10.1186/1471-213X-11-40 (PMC3124416; doi:10.1186/1471-213X-11-40)
Supplement: Additional file 9 — Table S3- Primers used for cloning WT and mutant sox10 cDNA, AP2 and SOX10 cDNA. [file 1471-213X-11-40-S9.XLSX]

## Sheet: Sheet1
	F Primer	R primer
HSSOX10	5’-TTAAACTTAAGCTTGGTACCGTTGGACTCTTTGCGAGGAC-3’	5’-CAGCGGGTTTAAACGGGCCCTCTCCTCTGTCCAGCCTGTT-3’
HSAP2	5’- TACCGAGCTCGGATCCATGTTAGTTCACAGTTTTTCAGCCAT-3’	5’- GCCCTCTAGACTCGAGTCACTTTCTGTGCTTCTCCTCTTTG-3’
mmSox10	5'-TACCGAGCTCGGATCCATGGCCGAGGAACAAGACCTA-3'	5'-GCCCTCTAGACTCGAGCTAAGGTCGGGATAGAGTCGTATATACTG-3'
mmSTP	5'-TACCGAGCTCGGATCCATGGCCGAGGAACAAGACCTA-3'	5'-GCCCTCTAGACTCGAGTCACCCGCCTGGGCATTCTGC-3'
