# Supplementary material for: SOX10 directly modulates ERBB3 transcription via an intronic neural crest enhancer
Source: BMC Dev Biol. 2011 Jun 14;11:40. doi: 10.1186/1471-213X-11-40 (PMC3124416; doi:10.1186/1471-213X-11-40)
Supplement: Additional file 10 — Table S4- Probes used for EMSA assay. [file 1471-213X-11-40-S10.XLSX]

## Sheet: Sheet1
EMSA probes
WT MCS6 probe F	CCCATCCCACCCTCAGTAGACACAATAGGGGCTGTGTACTAGTCCCAAAG
WT MCS6 probe R	CTTTGGGACTAGTACACAGCCCCTATTGTGTCTACTGAGGGTGGGATGGG
Mutant MCS6 probe F	CCCATCCCACCCTCAGTAGacgttaacgGGGCTGTGTACTAGTCCCAAAG
Mutant MCS6 probe R	TTTGGGACTAGTACACAGCCCcgttaacgtCTACTGAGGGTGGGATGGG
SOXE binding site
