# Supplementary material for: SOX10 directly modulates ERBB3 transcription via an intronic neural crest enhancer
Source: BMC Dev Biol. 2011 Jun 14;11:40. doi: 10.1186/1471-213X-11-40 (PMC3124416; doi:10.1186/1471-213X-11-40)
Supplement: Additional file 11 — Table S5- Primers used for qPCR analysis of ChIP assay. [file 1471-213X-11-40-S11.XLSX]

## Sheet: Sheet1
Primers for melan-a ChIP
Element	F primer	R primer
C (-3 Mb)	TGCAAGGAATTTCCCCAATA	ATTGCTGCTGACTGCCTTTT
MCS1	GCGTGAAATCGCACTGTCT	AGAAGTGGGAAGGCGGACT
MCS2	ATGGTTGTAGCCCGAGACAC	ACGCGCATTCACTACCTTTC
MCS3	GGACTTGGCCCTCAGGTTA	GGCTATGCAAGGGTTTGAAG
MCS4	TGGGAATCTTGGACTCTTGG	CACAGTTGCTGGGCCTAAAT
MCS5	AAACGCCTGGGAAGGTTAGT	ATGCACGCACAGGTACACAT
MCS6	GGCCCTGGAATAAACATCTCTTT	GCTTCATTGTGGGCTGAACTG
MCS7	CTCAATCCCAGGAAGCTCTG	GGATGGCACTGGACTGAGAT
MCS8	CCACTTGACAGGAATCCACA	CCTCAAGTCTTCCTGGATGG
Primers for S16 ChIP
MCS6	AGGCCCTGGAATAAACATCTCTTT	AATTGCTTCATTGTGGGCTGA
